# Supplementary material for: European Preparedness for Japanese Encephalitis Virus Through Alignment of Animal Health Laboratory Diagnosis
Source: Transbound Emerg Dis. 2025 Jun 10;2025:5516160. doi: 10.1155/tbed/5516160 (PMC12173556; doi:10.1155/tbed/5516160)
Supplement: Supporting Information 4 — Table S4: Primer sets for amplicon-based WGS of JEV genotype I and genotype III (designed by SVA). [file 5516160.f4.xlsx]

## Sheet: JEV_genotype I
NGS_primers_JEV_Tottori_genotype_I
name	pool	seq	size	%gc	tm (use 65)
JEV_genotypeI_1_LEFT	1	GTGAACTTCTTGGCTTAGTATCGTTG	26	42.31	60.83
JEV_genotypeI_1_RIGHT	1	TCGAGCTTTCATTCCCTCCTCT	22	50.00	61.08
JEV_genotypeI_2_LEFT	2	TCAAACGAGAACTTGGAACACTCA	24	41.67	60.94
JEV_genotypeI_2_RIGHT	2	CTTCTGCTTCGTTTGGAATGCC	22	50.00	60.85
JEV_genotypeI_3_LEFT	1	ACTGCTGGTGCGACAATCAA	20	50.00	60.55
JEV_genotypeI_3_RIGHT	1	TCTCCTTCCAACACCAGATCCA	22	50.00	60.95
JEV_genotypeI_4_LEFT	2	AACTGTCTGGGAATGGGGAATC	22	50.00	60.21
JEV_genotypeI_4_RIGHT	2	TGGATCATTCTTCCAATGGCCTT	23	43.48	60.57
JEV_genotypeI_5_LEFT	1	GATGGGGAAATGGATGTGGACTT	23	47.83	60.89
JEV_genotypeI_5_RIGHT	1	TTCTCTGTTTCTCCATGCCGTG	22	50.00	61.05
JEV_genotypeI_6_LEFT	2	CGTGGGTTCGAAGTCATTCTTAGT	24	45.83	61.17
JEV_genotypeI_6_RIGHT	2	AAACTCGCGACTGAGACAATCG	22	50.00	61.41
JEV_genotypeI_7_LEFT	1	CGAAAAATCCAGCGGACACAG	21	52.38	60.24
JEV_genotypeI_7_RIGHT	1	ACTTGGTGAACAGCTTTCCCTATG	24	45.83	61.37
JEV_genotypeI_8_LEFT	2	AAAGGGGCTCAGAGACTAGCA	21	52.38	60.66
JEV_genotypeI_8_RIGHT	2	GGACGATCTTCGCTAAGGATCTG	23	52.17	60.86
JEV_genotypeI_9_LEFT	1	GTGTGGAAGTGGCATCTTCGT	21	52.38	60.98
JEV_genotypeI_9_RIGHT	1	TGCATGCTGTTCCAGGCTCT	20	55.00	62.15
JEV_genotypeI_10_LEFT	2	ATTGGCCAACTCCACGTTCG	20	55.00	61.25
JEV_genotypeI_10_RIGHT	2	CTCTCCGGTTGTGCTTGCTT	20	55.00	60.90
JEV_genotypeI_11_LEFT	1	AGACACACACTCTTTGGGGTGA	22	50.00	61.67
JEV_genotypeI_11_RIGHT	1	CCCAGCTGAAAAGGGTCAATCA	22	50.00	61.00
JEV_genotypeI_12_LEFT	2	AATGGTTGCTGGTATGGGATGG	22	50.00	60.88
JEV_genotypeI_12_RIGHT	2	ACCACGTTCTCTTGGTTCGT	20	50.00	59.55
JEV_genotypeI_13_LEFT	1	TAGCCGTCTTCAAGATCCAACC	22	50.00	60.27
JEV_genotypeI_13_RIGHT	1	GATAGTGGTGGGCGAAAACCA	21	52.38	60.72
JEV_genotypeI_14_LEFT	2	AGACCATGGCGAAGAAGAAAGG	22	50.00	60.80
JEV_genotypeI_14_RIGHT	2	TGGAACACCGGGATCATCAATC	22	50.00	60.60
JEV_genotypeI_15_LEFT	1	AGCTGCAATCACAGGAAGTAGC	22	50.00	61.12
JEV_genotypeI_15_RIGHT	1	ATGGCGTTAGCTTTCCTTCTCC	22	50.00	60.86
JEV_genotypeI_16_LEFT	2	CGGCGTTGGAGTCATGTATGAA	22	50.00	61.17
JEV_genotypeI_16_RIGHT	2	AACTGGTTCCTCTTGACGGTC	21	52.38	60.03
JEV_genotypeI_17_LEFT	1	AGGTTTGTATGGCAATGGAGTTGA	24	41.67	61.08
JEV_genotypeI_17_RIGHT	1	GTAGTTGGGCACTCTGTTTGGT	22	50.00	60.93
JEV_genotypeI_18_LEFT	2	GCAGAGGGAACATCAGGGAAAT	22	50.00	60.54
JEV_genotypeI_18_RIGHT	2	GATGACCTTTTTCCCCGCTCTT	22	50.00	61.06
JEV_genotypeI_19_LEFT	1	GAAAAACTGTGTGGTTCGTGGC	22	50.00	61.22
JEV_genotypeI_19_RIGHT	1	CAGTGGGCTAAGTTGCTGTCAT	22	50.00	61.06
JEV_genotypeI_20_LEFT	2	GGCAGGAATCCCAACCAAGTT	21	52.38	60.93
JEV_genotypeI_20_RIGHT	2	TGAGGATCTTTCTCTCGCCCAT	22	50.00	61.14
JEV_genotypeI_21_LEFT	1	CTTTGATGGACCACGCACAAATG	23	47.83	61.41
JEV_genotypeI_21_RIGHT	1	TGCCCTTTCTCTGCATCATGAG	22	50.00	60.87
JEV_genotypeI_22_LEFT	2	GCATTGGAGACCATCACACTCA	22	50.00	60.80
JEV_genotypeI_22_RIGHT	2	ATGCTTGGCAATCCGGTCAG	20	55.00	61.05
JEV_genotypeI_23_LEFT	1	AATGAGTACGGAATGCTGGAAAAA	24	37.50	59.56
JEV_genotypeI_23_RIGHT	1	AGCTCTGAGTGCCTCTGCTT	20	55.00	61.21
JEV_genotypeI_24_LEFT	2	ATCACCCTCACCACGTTCCTAA	22	50.00	61.27
JEV_genotypeI_24_RIGHT	2	TAGGTAGCTGCCTCGCATGA	20	55.00	60.77
JEV_genotypeI_25_LEFT	1	ACACTCACCTTGTGGGACAATG	22	50.00	60.93
JEV_genotypeI_25_RIGHT	1	CCCGCATCCCAGATCTATGACT	22	54.55	61.60
JEV_genotypeI_26_LEFT	2	CGAGAACAACATAGTGGGAGGAC	23	52.17	60.93
JEV_genotypeI_26_RIGHT	2	TATGCAGAACTCTCTAGGTCCCC	23	52.17	60.95
JEV_genotypeI_27_LEFT	1	ACCCTGTTCTGTGACATAGGAGA	23	47.83	60.76
JEV_genotypeI_27_RIGHT	1	TTCCTGGTTGCTATGGACCTCT	22	50.00	61.02
JEV_genotypeI_28_LEFT	2	TGTGGAGAGGGCCAAAGTATGA	22	50.00	61.28
JEV_genotypeI_28_RIGHT	2	AGTCTCGTTGAGCACTTCCTTG	22	50.00	60.73
JEV_genotypeI_29_LEFT	1	GGCCAGCAGAGGGTCTTTAAAG	22	54.55	61.38
JEV_genotypeI_29_RIGHT	1	TCCGAGCCACATGAACCAGATA	22	50.00	61.40
JEV_genotypeI_30_LEFT	2	CACGTGCATTTACAACATGATGGG	24	45.83	61.51
JEV_genotypeI_30_RIGHT	2	GTCTCATGACCTTGACCACTTTG	23	47.83	59.75
JEV_genotypeI_31_LEFT	1	AGTGCTGGAGCTTTTGGATGG	21	52.38	60.99
JEV_genotypeI_31_RIGHT	1	CGACATTGCGTTGAGGAAATGG	22	50.00	60.90
JEV_genotypeI_32_LEFT	2	AGTGACTAGGATGGCGATCAGT	22	50.00	60.87
JEV_genotypeI_32_RIGHT	2	CAGTCCACTGGAACTGCTGA	20	55.00	59.62
JEV_genotypeI_33_LEFT	1	GCACAGATGTGGCTGCTTCTAT	22	50.00	61.18
JEV_genotypeI_33_RIGHT	1	CTGAATCAATACATCCTCATATCTTCTGAG	30	36.67	60.39
JEV_genotypeI_34_LEFT	2	CTACGCGGCAATAAACCAAGTG	22	50.00	60.65
JEV_genotypeI_34_RIGHT	2	CCTCAACGGCTTTGTTAACCCA	22	50.00	61.51
JEV_genotypeI_35_LEFT	1	AAAGCCCTCAGAACCGTCTC	20	55.00	59.69
JEV_genotypeI_35_RIGHT	1	TCTTCCTCACCACCAGCTACAT	22	50.00	61.01

## Sheet: JEV_genotype III
NGS_primers_JEV_Nagayama_genotype_III
name	pool	seq	size	%gc	tm (use 65)
JEV_genotypeIII_1_LEFT	1	ATCTGCGTGAACTTCTTGGCTT	22	45.45	60.99
JEV_genotypeIII_1_RIGHT	1	TTTTGTTTTGCTTTCTGCCCCG	22	45.45	61.18
JEV_genotypeIII_2_LEFT	2	CAGTGGAAAAGAGTGTGGCAATG	23	47.83	60.80
JEV_genotypeIII_2_RIGHT	2	TGGACGTAGACTTCTTGGTTGTC	23	47.83	60.50
JEV_genotypeIII_3_LEFT	1	CGTACGAATGTCCTAAGCTCACC	23	52.17	61.28
JEV_genotypeIII_3_RIGHT	1	TGAAGTCACGATTGCCCATTCC	22	50.00	61.38
JEV_genotypeIII_4_LEFT	2	CGGTCAACGCGTGGTATTCA	20	55.00	61.03
JEV_genotypeIII_4_RIGHT	2	ATGTGTCAATGCTTCCCTTCCC	22	50.00	61.07
JEV_genotypeIII_5_LEFT	1	GTAGCTATGTGTGCAAACAAGGC	23	47.83	60.92
JEV_genotypeIII_5_RIGHT	1	GAAACCATTCCCTGTGGACCAA	22	50.00	60.94
JEV_genotypeIII_6_LEFT	2	TGGACTGTGAGCCAAGGAGT	20	55.00	60.78
JEV_genotypeIII_6_RIGHT	2	ATGACAACTGTTCCGTGACCAG	22	50.00	60.99
JEV_genotypeIII_7_LEFT	1	GGCACAACCTATGGCATGTG	20	55.00	59.56
JEV_genotypeIII_7_RIGHT	1	CTCCAATAGAGCCAAAGTCCCAG	23	52.17	60.94
JEV_genotypeIII_8_LEFT	2	GCAAAGCCTTTTCAACGACTTTG	23	43.48	60.24
JEV_genotypeIII_8_RIGHT	2	GGCGTTTCTGGCAAATATTTATACCT	26	38.46	60.68
JEV_genotypeIII_9_LEFT	1	AAAGAGATGAGGTGTGGAAGTGG	23	47.83	60.50
JEV_genotypeIII_9_RIGHT	1	GCATTCCTTTGTCTCAGGTCCA	22	50.00	60.74
JEV_genotypeIII_10_LEFT	2	CTGGAAAGCATGGGGAAAAAGC	22	50.00	60.79
JEV_genotypeIII_10_RIGHT	2	CGGCTATGGTATGCGGAATGAT	22	50.00	60.86
JEV_genotypeIII_11_LEFT	1	GTCAAATCTTGCACTTGGCCAG	22	50.00	60.79
JEV_genotypeIII_11_RIGHT	1	AGCATCAACCTGTGATCTGACAAG	24	45.83	61.42
JEV_genotypeIII_12_LEFT	2	GGACAGAAAATGGCTGCTGGTA	22	50.00	61.06
JEV_genotypeIII_12_RIGHT	2	GGTTCGTCCATCTCGTGCTAAG	22	54.55	61.23
JEV_genotypeIII_13_LEFT	1	GTCCTGCACCTTGCTTTGATTG	22	50.00	60.79
JEV_genotypeIII_13_RIGHT	1	ATCCAGTGGATGTGAGCGCTA	21	52.38	61.41
JEV_genotypeIII_14_LEFT	2	CCCTGCTGCAAGAGAGGAAAAA	22	50.00	61.26
JEV_genotypeIII_14_RIGHT	2	CCGTCATCATCCAGCTTCACAT	22	50.00	60.93
JEV_genotypeIII_15_LEFT	1	ACAGATATGTGGCTTGAACGGG	22	50.00	60.86
JEV_genotypeIII_15_RIGHT	1	GTTGTGTGCCATAGTGTGTGGA	22	50.00	61.25
JEV_genotypeIII_16_LEFT	2	GCTAGAGGGATTCTTGGCACTT	22	50.00	60.28
JEV_genotypeIII_16_RIGHT	2	CATCGCCAAGCTCAACTCCAT	21	52.38	61.12
JEV_genotypeIII_17_LEFT	1	AACATCCGGCTCACCCATTC	20	55.00	60.41
JEV_genotypeIII_17_RIGHT	1	GGCACATCACATCCACTATTTCATTC	26	42.31	61.17
JEV_genotypeIII_18_LEFT	2	AATGGCAGAAGCTTTGAGAGGG	22	50.00	61.07
JEV_genotypeIII_18_RIGHT	2	TTTACGCTCGCCACAAACCA	20	50.00	60.83
JEV_genotypeIII_19_LEFT	1	AGATGAGATTCCAGACAGGGCA	22	50.00	61.08
JEV_genotypeIII_19_RIGHT	1	AACTTGGTTGGGGTTTCTGCC	21	52.38	61.41
JEV_genotypeIII_20_LEFT	2	AAGAGGGAGAAGGCAGAGTCAT	22	50.00	60.75
JEV_genotypeIII_20_RIGHT	2	CGGCCCATCAAAACACCACT	20	55.00	61.20
JEV_genotypeIII_21_LEFT	1	CTTCTTAGAGCTGCTTAGGACGG	23	52.17	60.74
JEV_genotypeIII_21_RIGHT	1	CATCTGGCAGCTCTTCGAGA	20	55.00	59.56
JEV_genotypeIII_22_LEFT	2	CGGGAAGCTTTAGACACCATGT	22	50.00	60.80
JEV_genotypeIII_22_RIGHT	2	ACTCGTTTGCTGCCACCATT	20	50.00	60.84
JEV_genotypeIII_23_LEFT	1	ACCGGAAAAACAGAGGTCACAG	22	50.00	60.93
JEV_genotypeIII_23_RIGHT	1	ATTTGACCCCAACAGCCAAGG	21	52.38	61.21
JEV_genotypeIII_24_LEFT	2	GCTGGCTCATTATTTGTCCTGC	22	50.00	60.40
JEV_genotypeIII_24_RIGHT	2	GCTCCATTGTCCCACAAAGTGA	22	50.00	61.26
JEV_genotypeIII_25_LEFT	1	CAGCGTTCCTCGTCAATCCTAA	22	50.00	60.60
JEV_genotypeIII_25_RIGHT	1	TTTTGCTGAGCCTCGCGAAA	20	50.00	61.18
JEV_genotypeIII_26_LEFT	2	ATAATCGAGGTGGACCGCACT	21	52.38	61.41
JEV_genotypeIII_26_RIGHT	2	TGTCATCTCTAGGACGCGTAGT	22	50.00	60.60
JEV_genotypeIII_27_LEFT	1	CAGTGACACCCTGTTCTGTGAC	22	54.55	61.24
JEV_genotypeIII_27_RIGHT	1	CTATGGACTTCTCCCTTTCCCAC	23	52.17	60.37
JEV_genotypeIII_28_LEFT	2	AGTGTGGAGAGGGCCAAAGTAT	22	50.00	61.29
JEV_genotypeIII_28_RIGHT	2	GTTAAGCACTTCCTTGGCTCCA	22	50.00	61.00
JEV_genotypeIII_29_LEFT	1	CCCCTTTTGGACAGCAAAGAGT	22	50.00	61.20
JEV_genotypeIII_29_RIGHT	1	CCAAGCCACATGAACCAAATGG	22	50.00	60.79
JEV_genotypeIII_30_LEFT	2	CTACAACATGATGGGAAAAAGAGAGAAG	28	39.29	60.91
JEV_genotypeIII_30_RIGHT	2	TCCTTCTGCTGCAGGTCTCAT	21	52.38	61.28
JEV_genotypeIII_31_LEFT	1	TGGAGCTCCTAGACGGTGAA	20	55.00	59.98
JEV_genotypeIII_31_RIGHT	1	GACATTGCGTTGAGGAAGTGGA	22	50.00	61.31
JEV_genotypeIII_32_LEFT	2	GAATGGAGAGGAGAGAGTGACCA	23	52.17	61.14
JEV_genotypeIII_32_RIGHT	2	CACTGCTGAGCAAATCGCATTT	22	45.45	60.85
JEV_genotypeIII_33_LEFT	1	CTTGGCCAAAGCATATGCACAG	22	50.00	60.92
JEV_genotypeIII_33_RIGHT	1	CCTGAGTGAAGTCATGTAGTCAACA	25	44.00	60.89
JEV_genotypeIII_34_LEFT	2	AGAGCAACCTGGGCTGAGAA	20	55.00	61.15
JEV_genotypeIII_34_RIGHT	2	CAGCGGAGTGGCACAAATTTG	21	52.38	61.03
JEV_genotypeIII_35_LEFT	1	TGAGAAAGCCCTCAGAACCGT	21	52.38	61.48
JEV_genotypeIII_35_RIGHT	1	TCTTCCTCACCACCAGCTACAT	22	50.00	61.01
